# Supplementary material for: Aggressiveness in Italian Children with ADHD: MAOA Gene Polymorphism Involvement
Source: Diseases. 2024 Mar 31;12(4):70. doi: 10.3390/diseases12040070 (PMC11049508; doi:10.3390/diseases12040070)
Supplement: Supplementary file 1 [file diseases-12-00070-s001.zip]

Archive with 1 entries (1 files):
- diseases-2912117-supplementary.pdf
